# Supplementary material for: Integrative Analysis Reveals the Prognostic Effects of Epigenetic Regulators in Bladder Cancer
Source: Cancer Med. 2025 Jul 22;14(14):e71057. doi: 10.1002/cam4.71057 (PMC12281021; doi:10.1002/cam4.71057)
Supplement: Supplementary file 1 — Appendix S1. [file CAM4-14-e71057-s001.zip]

Archive with 2 entries (2 files):
- cam471057-sup-0001-AppendixS1.docx
- cam471057-sup-0002-AppendixS2.docx
